# Supplementary material for: Influence of heat stress on reference genes stability in heart and liver of two chickens genotypes
Source: PLoS One. 2020 Feb 6;15(2):e0228314. doi: 10.1371/journal.pone.0228314 (PMC7004300; doi:10.1371/journal.pone.0228314)
Supplement: S1 Data — (XLS) [file pone.0228314.s001.xls]

## Sheet: Plan2
			LIVER								HEART
SAMPLE	GENETIC GROUP	TREATMENT	RPL5	LDHA	MRPS30	EEF1	ACTB	HPRT1	MRPS27	TFRC	RPL5	LDHA	MRPS30	EEF1	TFRC	MRPS27	ACTB	HPRT1
CO01	COBB	COMFORT	19.2827	26.3254	26.7786	21.1277	20.5714	28.2061	24.3462	27.8076	16.8145	25.0049	25.4551	19.929	29.1069	22.5192	17.7047	22.3858
CO02	COBB	COMFORT	18.3382	25.0817	25.6216	19.7139	20.5795	29.9706	27.123	31.4258	17.4226	26.0607	27.4127	21.5176	30.6376	23.7379	15.6836	26.6193
CO03	COBB	COMFORT	18.707	23.5849	25.5213	19.6109	21.7492	31.1163	26.3487	32.3617	17.2236	25.3994	27.9134	20.982	30.4971	23.6731	15.7802	26.5689
CO04	COBB	COMFORT	18.309	22.4705	25.2628	19.3669	20.0594	32.2533	24.808	30.3037	16.5075	24.7655	26.3086	19.9274	30.5386	23.6329	18.5326	23.0557
CO05	COBB	COMFORT	18.1288	22.8204	23.722	19.063	22.6868	30.6158	34.3047	31.844	15.5807	23.9026	27.9207	20.4628	29.036	24.0471	17.252	22.81
CO06	COBB	COMFORT	19.643	27.3494	29.3035	22.1648	21.1736	29.5463	26.5482	31.9968	16.6229	24.5147	26.6437	19.9415	29.5164	24.403	18.036	23.1511
CO07	COBB	STRESS	20.4179	25.4867	25.6168	20.8105	20.8742	28.7652	27.7646	28.779	16.6175	25.6497	26.7782	20.6253	27.3514	24.9892	16.7242	25.5027
CO08	COBB	STRESS	17.5442	21.8152	24.7955	18.5515	18.2758	28.1797	24.8826	29.6348	16.498	27.2279	27.1182	20.4068	27.1862	27.377	18.9913	26.9665
CO09	COBB	STRESS	17.662	22.2501	24.4897	18.8552	17.9503	28.0599	24.575	27.7554	17.6372	27.0458	27.6407	20.6703	28.9121	27.2005	16.8696	27.0745
CO10	COBB	STRESS	21.7159	27.8385	29.5489	24.1067	23.1307	31.703	29.6099	31.0182	17.8883	26.4975	28.4207	20.9655	29.5396	24.3057	15.8021	23.2176
CO11	COBB	STRESS	18.3199	22.8721	23.6931	19.422	20.4402	28.528	26.1554	29.0696	17.0626	25.9376	27.4418	20.3149	31.028	25.191	16.9492	23.8332
CO12	COBB	STRESS	22.9607	28.5822	26.7774	22.5426	22.244	29.175	30.0512	28.8721	20.0315	28.9827	29.3404	24.2705	32.5689	25.9656	20.6776	25.8549
PE01	PELOCO	COMFORT	17.7038	22.4767	24.2897	18.8141	19.2953	28.1402	25.2319	27.9541	16.9679	24.9106	25.935	20.2039	31.6473	26.5408	20.0761	25.7894
PE02	PELOCO	COMFORT	20.4895	28.1862	28.1353	23.1069	24.0962	32.1603	30.1865	32.7549	17.7798	27.5842	28.5638	21.8346	29.2154	25.1971	18.7612	24.1631
PE03	PELOCO	COMFORT	22.2786	29.6856	32.1739	25.365	26.5013	34.6281	32.8901	32.4624	17.6494	25.9487	28.027	21.3625	27.8358	25.3818	19.6996	24.6077
PE04	PELOCO	COMFORT	17.5518	24.1433	25.2524	19.3139	20.6871	28.8536	26.0901	30.5162	17.0265	25.2209	27.0624	20.4474	27.8841	25.3475	18.851	24.0475
PE05	PELOCO	COMFORT	18.6978	27.0655	28.6729	21.1905	21.3334	31.536	28.9247	31.8641	16.8773	24.5206	26.8376	19.932	27.1996	24.1608	17.9655	23.9279
PE06	PELOCO	COMFORT	19.1016	25.1664	27.4816	21.1491	21.3952	30.0067	28.0834	31.1213	18.511	26.7475	29.0513	21.8319	30.1628	25.0938	20.088	24.6329
PE07	PELOCO	STRESS	19.4617	25.5464	27.9502	20.9089	23.6868	31.1925	30.4308	30.7303	16.4884	25.4784	25.7298	20.2258	30.1577	22.9093	19.211	23.446
PE08	PELOCO	STRESS	20.5261	27.2474	28.7714	23.8442	23.3008	30.1468	29.0824	29.8324	18.4598	27.6695	28.1465	22.2311	29.4186	27.0039	21.4138	26.9967
PE09	PELOCO	STRESS	18.5823	24.9547	25.7639	20.3115	21.0668	29.229	26.4982	29.6631	18.8288	26.7329	29.5647	22.8765	29.2818	26.1241	19.0642	24.9398
PE10	PELOCO	STRESS	18.5796	27.2622	25.9091	22.6159	22.7187	28.5444	29.0238	28.1743	15.2077	24.294	24.405	20.4119	30.4065	23.5227	19.6141	23.6446
PE11	PELOCO	STRESS	19.3665	25.6862	27.526	20.9687	23.8429	28.5778	28.311	28.738	16.4897	26.1254	27.9671	20.9967	30.6184	27.7056	22.5871	27.2897
PE12	PELOCO	STRESS	19.2509	26.1056	27.9963	20.9323	25.6471	31.3182	29.8807	31.5003	17.0548	27.947	28.4591	22.1033	30.6551	25.7642	21.3506	24.7831
